# Supplementary material for: Integrated Chemical, In Silico, and Functional Neurobehavioral Evaluation of Three Essential Oils in Acute Anxiety- and Depression-Related Mouse Models
Source: Molecules. 2026 Jul 6;31(13):2378. doi: 10.3390/molecules31132378 (PMC13362989; doi:10.3390/molecules31132378)
Supplement: Supplementary file 1 [file molecules-31-02378-s001.zip]

Archive with 11 entries (11 files):
- Supplementary Figures S1-S9.pdf
- Supplementary Table S1 Satureja_brevicalyx esential oil composition.pdf
- Supplementary Table S10 Effect sizes and CIs behavioral.pdf
- Supplementary Table S2 Peperomia_dolabriformis essential oil composition.pdf
- Supplementary Table S3 Rosmarinus_officinalis essential oil composition.pdf
- Supplementary Table S4. Molecular docking matrix of the Satureja brevicalyx essential oil.xlsx
- Supplementary Table S5. Molecular docking matrix of the Peperomia dolabriformis essential oil.xlsx
- Supplementary Table S6. Full docking matrix of the Rosmarinus officinalis essential oil.xlsx
- Supplementary Table S7. Complete exploratory serum corticosterone and cytokine profile.pdf
- Supplementary Table S8. Complete dose-by-dose preliminary acute oral toxicity observations for the three essential oils.pdf
- Supplementary Table S9. Integrated interpretation of antagonist-sensitive anxiolytic- and antidepressant-like behavioral patterns  .pdf
