# Supplementary material for: Integrated Chemical, In Silico, and Functional Neurobehavioral Evaluation of Three Essential Oils in Acute Anxiety- and Depression-Related Mouse Models
Source: Molecules. 2026 Jul 6;31(13):2378. doi: 10.3390/molecules31132378 (PMC13362989; doi:10.3390/molecules31132378)
Supplement: Supplementary file 1 [file molecules-31-02378-s001.zip › Supplementary Table S4. Molecular docking matrix of the Satureja brevicalyx essential oil.xlsx]

## Sheet: Sheet1
	Supplementary Table S4. Full docking matrix of the Satureja brevicalyx essential oil
	This table presents the complete molecular docking matrix of all annotated GC–MS constituents from the Satureja brevicalyx essential oil against the selected targets related to anxiety, depression, sleep regulation, and stress response. The matrix includes predicted docking score values (kcal/mol) for GABA-A, 5‑HT1A, CB1, CB2, SERT, MAO‑A, MAO‑B, MT1, MT2, OX2R, CRHR1, GR, and MR, along with refe…
	Satureja brevicalyx Essential oil				ANXIETY				DEPRESSION			SLEEP				STRESS
N°	Compound	RT (min)	Area (%)	Code	GABA-A	5‑HT1A	CB1	CB2	SERT	MAO‑A	MAO‑B	GABA-A α1	MT1	MT2	OX2R	CRHR1	GR	MR
1	α-Thujene	7.09	0.33	D04-01	-5.56	-4.75	-1.63	-1.71	-4.51	-5.8	-5.04	-5.11	-4.18	-4.03	-4.31	-3.22	-3.88	-4.93
2	α-Pinene	7.396	0.25	D04-02	-5.33	-4.89	-2.06	-1.9	-4.71	-5.66	-5.29	-4.67	-4.16	-4.29	-3.79	-3.67	-4.22	-5.22
3	Sabinene	9.94	0.5	D04-03	-5.86	-4.99	-1.92	-1.92	-4.81	-6.06	-5.44	-5.32	-4.36	-4.23	-4.7	-3.53	-4.14	-5.14
4	β-Pinene	10.052	0.23	D04-04	-5.35	-4.77	-2.04	-1.96	-4.75	-5.27	-5.13	-4.81	-4.38	-4.35	-3.85	-3.7	-4.2	-5.22
5	1-Octen-3-ol	10.754	0.48	D04-05	-6.32	-5.22	-2.63	-2.09	-5.02	-6.05	-5.11	-5.99	-4.9	-4.78	-5.16	-3.97	-5.1	-5.37
6	β-Myrcene	11.48	0.21	D04-06	-5.95	-5.29	-2.26	-2.59	-5.03	-6.41	-5.66	-5.76	-5.14	-4.8	-5.49	-4.36	-4.32	-5.23
7	3-Octanol	11.944	0.26	D04-07	-6.39	-5.18	-2.32	-2.05	-4.94	-5.95	-5.05	-5.92	-4.94	-4.77	-4.91	-3.96	-5.02	-5.34
8	α-Terpinene	13.06	0.41	D04-08	-6.13	-5.14	-2.23	-2.23	-4.89	-6.29	-5.5	-5.81	-5.21	-4.69	-5.27	-3.81	-4.19	-5.21
9	Propanoic acid, 2-methyl-, 2-methylbutyl ester	13.438	0.1	D04-09	-7	-5.31	-2.7	-2.35	-5.17	-6.23	-5.18	-6.59	-5.38	-4.98	-4.82	-4.48	-5.12	-5.41
10	o-Cymene	13.644	1.52	D04-10	-5.65	-4.77	-2.03	-1.79	-4.65	-5.77	-5.46	-5.24	-4.31	-4.15	-4.91	-3.38	-3.75	-4.97
11	Limonene	14.012	10.01	D04-11	-6.03	-4.96	-2.07	-2.23	-4.85	-6.16	-5.48	-5.73	-5.02	-4.65	-5.13	-3.67	-4.13	-5.09
12	Eucalyptol (1,8-cineole)	14.083	0.95	D02-06	-5.69	-4.97	-2.2	-2.02	-4.34	-5.35	-5.18	-4.71	-4.72	-4.51	-3.94	-4.31	-4.2	-5.3
13	γ-Terpinene	16.027	6.1	D04-12	-6.13	-5.14	-2.23	-2.28	-4.89	-6.3	-5.5	-5.81	-5.21	-4.69	-5.26	-3.81	-4.2	-5.21
14	cis-Sabinene hydrate	16.479	0.06	D04-13	-6.5	-5.41	-2.3	-2.29	-5.08	-6.38	-5.77	-5.68	-4.94	-5.01	-4.95	-4.07	-4.48	-5.58
15	Linalool oxide (cis)	16.868	0.16	D04-14	-6.68	-5.65	-2.73	-2.62	-5.29	-6.5	-5.58	-5.91	-5.68	-5.6	-4.65	-4.26	-4.29	-5.88
16	trans-Linalool oxide (furanoid)	17.864	0.2	D04-15	-6.74	-5.52	-3.21	-2.6	-5.3	-6.77	-5.68	-5.69	-5.53	-5.38	-4.66	-4.29	-4.34	-5.66
17	Linalool	19.008	21.37	D03-13	-6.55	-5.68	-2.82	-2.79	-5.46	-7.03	-5.94	-5.91	-5.72	-5.65	-5.46	-4.69	-4.9	-5.84
18	Isovalerate ester	19.104	0.56	D04-23	-6.19	-4.6	-1.85	-1.48	-4.29	-5.15	-3.96	-5.52	-4.22	-3.91	-4.35	-3.21	-4.38	-4.71
19	1-Octen-3-yl acetate	19.64	0.06	D04-16	-7.3	-6.02	-3.19	-2.85	-5.66	-7	-5.95	-7.02	-5.95	-5.69	-6.03	-5.14	-5.51	-6.03
20	Menthone (isomer A)	21.649	10.41	D04-17	-6.93	-5.16	-2.7	-2.27	-5.23	-6.33	-5.39	-6.43	-4.71	-4.71	-4.93	-3.92	-4.71	-5.3
21	Isomenthone (isomer B)	22.173	5.95	D04-18	-6.98	-5.33	-2.64	-2.29	-5.2	-6.52	-5.58	-6.14	-4.92	-4.73	-4.97	-3.82	-4.86	-5.78
22	Cyclohexanone, 5-methyl-2-(1-methylethenyl)-, trans-	22.801	2.82	D04-19	-7.29	-5.48	-2.65	-2.36	-5.12	-6.35	-5.48	-6.74	-5.07	-4.78	-5.32	-4.1	-5.52	-5.27
23	α-Terpineol	23.653	3.4	D01-09	-6.95	-5.63	-2.65	-2.41	-5.35	-6.76	-5.76	-5.98	-5.54	-5.48	-5.34	-4.38	-4.55	-5.94
24	(R)-Citronellol	25.878	0.27	D04-20	-6.97	-5.83	-2.83	-2.76	-5.84	-6.91	-6.04	-6.37	-5.81	-5.69	-5.5	-5.14	-5.4	-6.11
25	Pulegone	26.183	11.24	D04-21	-6.99	-5.37	-2.68	-2.16	-5.12	-6.38	-5.57	-6.25	-5.42	-4.84	-5.22	-3.81	-4.66	-5.19
26	Pinocarvone	26.763	0.26	D03-18	-6.45	-5.3	-2.3	-2.17	-5.06	-5.81	-5.33	-5.35	-4.52	-4.37	-4.18	-3.72	-4.59	-5.68
27	Monoterpene ketone (2-cyclohexen-1-one derivative)	27.052	0.19	D04-22	-5.23	-3.84	-1.07	-0.7	-3.5	-4.22	-3.33	-4.35	-3.48	-3.21	-3.96	-2.6	-3.51	-4.03
28	Isopinocarvone	27.638	0.05	D04-24	-6.45	-5.3	-2.3	-2.16	-5.07	-5.81	-5.33	-5.37	-4.53	-4.35	-4.18	-3.72	-4.59	-5.68
29	Thymol	28.963	0.51	D04-25	-6.52	-5.28	-2.41	-2.47	-5.08	-6.51	-5.71	-6.15	-5.39	-4.91	-5.33	-3.77	-5.52	-5.39
30	Cadinane derivative	29.287	0.07	D01-35	-8.04	-6.88	-4.52	-3.8	-6.73	-8.83	-8.54	-7.56	-6.71	-6.54	-6.06	-6	-6	-7.27
31	γ-Elemene	30.65	0.08	D04-26	-7.96	-6.88	-4.34	-4.21	-6.86	-8.55	-7.79	-7.62	-6.33	-6.43	-6.87	-5.8	-5.61	-6.85
32	Piperitenone	30.844	0.33	D04-27	-7.22	-5.67	-2.55	-2.12	-5.02	-6.4	-5.5	-6.46	-5.18	-4.74	-5.1	-3.74	-4.55	-5.14
33	α-Terpinyl acetate	31.328	0.54	D04-28	-7.67	-6.43	-3.81	-3.34	-6.42	-7.72	-6.59	-7	-6.36	-6.44	-5.73	-5.88	-5.8	-6.43
34	Thymol methyl ether	31.584	0.08	D04-29	-6.84	-5.34	-2.54	-2.41	-5.24	-6.59	-5.77	-6.13	-5.08	-4.99	-5.4	-4.04	-4.46	-5.43
35	Geranyl acetate	33.008	0.26	D04-30	-8.09	-6.59	-3.85	-3.82	-6.38	-7.97	-6.81	-7.54	-6.55	-6.21	-6.26	-5.74	-6.26	-7.08
36	Caryophyllene (β-caryophyllene)	34.292	7.99	D01-18	-6.97	-6.85	-4.11	-3.56	-6.11	-8.22	-6.66	-6.33	-5.98	-6.24	-5.62	-5.52	-5.32	-6.71
37	Aromandendrene	35.015	0.12	D04-31	-7.9	-6.28	-3.52	-3.4	-6.35	-8.04	-8.05	-7.27	-6.53	-6.53	-5.28	-5.52	-5.77	-6.81
38	Humulene (α-humulene)	35.631	0.32	D04-32	-6.59	-6.58	-3.75	-3.45	-6.1	-8.37	-6.62	-6.28	-5.92	-6	-5.62	-5.24	-5.36	-6.42
39	Alloaromadendrene	35.935	0.17	D01-34	-7.64	-6.27	-3.95	-3.27	-6.42	-7.84	-7.62	-6.98	-6.13	-6.25	-5.73	-5.54	-5.43	-6.67
40	Germacrene D derivative	36.017	0.1	D02-29	-6.8	-6.59	-4.05	-3.36	-5.96	-7.3	-7.17	-6.31	-5.95	-5.65	-5.79	-5.16	-5.4	-6.66
41	β-Copaene	36.804	0.29	D04-33	-8.48	-6.74	-4.7	-4.28	-6.89	-8.01	-7.99	-8.18	-6.71	-6.5	-5.7	-6.15	-5.99	-7.3
42	Phenethyl butyrate	37.239	0.12	D04-34	-8.11	-6.67	-3.81	-3.71	-6.42	-7.61	-6.69	-7.63	-6.82	-6.11	-5.79	-5.8	-5.93	-6.59
43	Bicyclogermacrene	37.568	8.11	D01-26	-6.21	-6.04	-3.93	-3.41	-5.92	-7.89	-6.53	-5.95	-5.66	-6.01	-5.35	-5.28	-5.1	-6.28
44	α-Muurolene	37.678	0.07	D04-35	-7.46	-6.71	-4.32	-3.92	-6.15	-7.73	-7.9	-7.07	-6.49	-6.32	-6.11	-5.71	-5.86	-7.09
45	α-Farnesene	38.104	0.1	D04-36	-8.15	-7.36	-4.57	-4.79	-7.58	-9.06	-8.44	-8.06	-7.52	-6.84	-6.79	-6.6	-6.18	-7.6
46	Naphthalene, 1,2,3,4,4a,5,6,8a-octahydro-7-methyl-4-methylene-1-(1-methylethyl)-, (1α,4aβ,8aα)-	38.179	0.07	D04-37	-8.24	-7.19	-4.34	-3.85	-6.73	-8.58	-8.26	-7.97	-6.65	-6.86	-6.33	-5.95	-6.23	-7.05
47	Naphthalene, 1,2,3,5,6,8a-hexahydro-4,7-dimethyl-1-(1-methylethyl)-, (1S-cis)-	38.598	0.35	D04-38	-7.88	-6.63	-4.12	-3.71	-6.06	-8.51	-8.09	-7.48	-6.49	-6.68	-5.86	-5.61	-5.8	-6.98
48	(E)-β-Farnesene	40.259	0.24	D04-39	-8.08	-7.26	-4.44	-4.74	-7.52	-9.02	-8.52	-8.03	-7.43	-6.9	-6.4	-6.51	-6.18	-7.59
49	Spathulenol	40.664	0.61	D04-40	-7.72	-6.65	-3.75	-3.87	-6.58	-8.17	-7.57	-7.49	-6.59	-6.63	-5.51	-6.07	-5.48	-6.9
50	Cembrene	40.855	0.42	D03-34	-9.17	-7.87	-5.77	-5.18	-8.54	-7.32	-5.35	-9.19	-7.92	-7.74	-6.54	-7.77	-7.06	-9.06
51	Azulene isomer	41.177	0.07	D04-41	-5.6	-4.67	-1.63	-1.75	-4.32	-5.6	-5.06	-5.17	-4.49	-4.01	-4.81	-3.25	-3.9	-4.83
52	trans-Longipinocarveol	42.458	0.13	D04-42	-7.65	-6.82	-4.15	-4.35	-6.25	-6.59	-7.04	-6.33	-5.95	-6.38	-5.24	-5.16	-5.83	-7.71
53	Caryophyllene oxide	43.067	0.43	D04-43	-6.74	-6.64	-4.03	-3.65	-6.3	-7.36	-6.7	-6.12	-6.05	-6.32	-5.38	-5.67	-5.2	-6.9
54	τ-Cadinol	43.594	0.06	D04-44	-8.36	-7.53	-4.93	-4.35	-6.86	-8.97	-8.25	-7.85	-6.97	-6.91	-5.9	-6.08	-5.81	-7.38
	Diazepam				-8.53
	Buspirone					-9.93
	CP-55940						-9.42	-8.52
	Fluoxetine								-7.83
	Harmine									-7.85
	Selegiline										-7.09
	Zoldipem											-9.12
	Melatonin												-6.75	-7.43
	Ramelteon												-8.32	-8.87
	Suvorexant														-8.78
	CP-376395															-9.17
	Dexamethasone																-8.72
	Eplerenone																	-13
