# Supplementary material for: Integrated Chemical, In Silico, and Functional Neurobehavioral Evaluation of Three Essential Oils in Acute Anxiety- and Depression-Related Mouse Models
Source: Molecules. 2026 Jul 6;31(13):2378. doi: 10.3390/molecules31132378 (PMC13362989; doi:10.3390/molecules31132378)
Supplement: Supplementary file 1 [file molecules-31-02378-s001.zip › Supplementary Table S5. Molecular docking matrix of the Peperomia dolabriformis essential oil.xlsx]

## Sheet: Sheet1
Supplementary Table S5. Full docking matrix of the Peperomia dolabriformis essential oil
This table presents the complete molecular docking matrix of all annotated GC–MS constituents from the Peperomia dolabriformis essential oil against the selected targets related to anxiety, depression, sleep regulation, and stress response. The matrix includes predicted docking score values (kcal/mol) for GABA-A, 5‑HT1A, CB1, CB2, SERT, MAO‑A, MAO‑B, MT1, MT2, OX2R, CRHR1, GR, and MR, along with …
	Peperomia dolabriformis essential oil				ANXIETY				DEPRESSION			SLEEP				STRESS			NOTES
N°	Compound	RT (min)	Area (%)	Code	GABA-A	5‑HT1A	CB1	CB2	SERT	MAO‑A	MAO‑B	GABA-A α1	MT1	MT2	OX2R	CRHR1	GR	MR
1	n‑Nonane	6.031	1.02	D01-01	-5.68	-5.04	-1.95	-2.35	-5.03	-6.08	-5.31	-5.37	-4.91	-4.66	-5.36	-4.18	-4.15	-5.21
2	α‑Pinene	7.57	1.35	D01-02	-5.33	-4.89	-2.07	-1.9	-4.71	-5.66	-5.29	-4.67	-4.16	-4.29	-3.79	-3.67	-4.22	-5.21
3	β‑Pinene	10.226	1.64	D01-03	-5.35	-4.77	-2.04	-1.96	-4.75	-5.26	-5.13	-4.81	-4.38	-4.35	-3.85	-3.71	-4.21	-5.22
4	β‑Myrcene	11.608	0.44	D01-04	-5.91	-5.35	-2.46	-2.54	-5.16	-6.48	-5.7	-5.77	-5.15	-4.82	-5.58	-4.37	-4.27	-5.2
5	D‑Limonene	14.13	13.6	D01-05	-6.06	-5.03	-2.06	-2.29	-4.82	-6.17	-5.47	-5.72	-5.01	-4.62	-5.09	-3.72	-4.11	-5.11
6	β‑Ocimene	15.533	0.11	D01-06	-5.88	-5.32	-2.26	-2.55	-4.95	-6.39	-5.56	-5.66	-5.14	-4.77	-5.5	-4.51	-4.28	-5.07
7	n‑Butylbenzene	15.826	4.25	D01-07	-5.91	-5.1	-2.32	-2.1	-4.97	-6.14	-5.49	-5.59	-5.18	-4.54	-5.18	-4.03	-4.18	-5.14
8	2,3,5,8‑Tetramethyldecane	18.718	0.47	D01-08	-7.99	-7.24	-4.29	-4.58	-6.98	-8.62	-8.15	-7.71	-7.04	-6.37	-6.19	-6.46	-6.05	-7.25
9	α‑Terpineol	23.558	0.08	D01-09	-6.95	-5.63	-2.65	-2.41	-5.35	-6.76	-5.76	-5.98	-5.54	-5.48	-5.34	-4.38	-4.55	-5.94
10	Decanal	24.512	0.25	D01-10	-7.12	-5.96	-3.15	-3.32	-6	-6.96	-6.02	-6.57	-6.11	-5.34	-6.52	-5.05	-5.39	-6.16
11	Hexylbenzene	27.008	0.34	D01-11	-6.8	-6.17	-3.26	-3.56	-6.16	-7.27	-6.67	-6.68	-6.11	-5.63	-5.57	-5.28	-5.44	-6.08
12	3,5‑Dimethoxytoluene	27.534	4.05	D01-12	-6.07	-4.74	-1.89	-2.18	-4.6	-5.67	-4.55	-5.4	-4.33	-4.34	-4.54	-3.42	-3.84	-4.65
13	Sesquiterpene (aromadendrene/valencene‑like, tentative)	30.683	0.9	D01-13	-7.90	-6.28	-3.52	-3.39	-6.35	-8.05	-8.05	-7.27	-6.53	-6.53	-5.29	-5.52	-5.77	-6.81
14	Copaene	32.346	0.98	D01-14	-8.49	-6.84	-4.65	-4.25	-6.89	-7.91	-8.03	-8.04	-6.68	-6.57	-5.97	-6.11	-5.93	-7.24
15	(-)‑β‑Bourbonene	32.701	0.05	D01-15	-8.13	-6.94	-4.29	-3.9	-6.5	-8.39	-8.18	-7.54	-6.59	-6.64	-6.27	-6	-6	-7.3
16	Sesquiterpene (no widely used trivial name)	33.125	0.45																Tentative or unassigned GC–MS signal; docking result retained only as exploratory.
17	5‑tert‑Butyl‑1,3‑benzodioxole	33.805	23.19	D01-16	-6.87	-5.56	-2.74	-2.39	-5.09	-6.42	-5.38	-6.44	-5.12	-5.32	-5.08	-4.47	-4.76	-5.57
18	Cadinane‑type sesquiterpene (systematic name)	33.895	0.1																Tentative or unassigned GC–MS signal; docking result retained only as exploratory.
19	Dodecanal (Lauraldehyde)	34.019	0.05	D01-17	-7.88	-7.12	-4.35	-3.93	-6.9	-8.37	-7.23	-7.56	-6.71	-6.36	-6.44	-5.93	-6.25	-7.24
20	β‑Caryophyllene	34.265	0.89	D01-18	-6.97	-6.85	-4.11	-3.56	-6.11	-8.22	-6.66	-6.33	-5.98	-6.24	-5.62	-5.52	-5.32	-6.71
21	Selina‑5,11‑diene	34.901	0.06	D01-19	-7.65	-6.7	-4.47	-4.02	-6.57	-8.06	-7.79	-7.36	-6.88	-6.35	-5.91	-5.83	-5.85	-6.94
22	cis‑Eudesma‑6,11‑diene	35.235	0.11	D01-20	-7.94	-6.65	-4.55	-3.97	-6.56	-8.57	-8.19	-7.46	-6.82	-6.36	-5.86	-5.9	-6.03	-7.12
23	α‑Humulene	35.684	0.35	D01-21	-6.59	-6.58	-3.75	-3.45	-6.1	-8.37	-6.62	-6.27	-5.92	-6.01	-5.62	-5.24	-5.36	-6.42
24	Ishwarane	36.069	8.83	D01-22	-7.78	-6.44	-4.23	-4.22	-6.76	-7.37	-7.45	-7.05	-6.03	-6.24	-5.22	-5.7	-6.14	-6.94
25	Quinoline derivative (likely artefact)	36.181	0.11																Tentative or unassigned GC–MS signal; docking result retained only as exploratory.
26	γ‑Amorphene	36.817	1	D01-23	-7.5	-6.52	-4.57	-3.96	-6.31	-7.51	-8.31	-7.17	-6.36	-6.35	-5.56	-5.61	-5.88	-7.14
27	Aristolochene	36.951	0.59	D01-24	-8.1	-6.98	-4.43	-4.21	-6.62	-8.68	-7.88	-7.66	-6.57	-6.47	-5.92	-5.66	-6.09	-7.03
28	Eremophilene	37.324	1.24	D01-25	-7.67	-6.66	-4.39	-4.2	-6.57	-8.6	-7.98	-7.2	-6.48	-6.26	-6.39	-5.56	-5.71	-7.04
29	Bicyclogermacrene	37.466	0.78	D01-26	-6.21	-6.04	-3.93	-3.41	-5.92	-7.89	-6.53	-5.95	-5.66	-6.01	-5.35	-5.28	-5.1	-6.28
30	α‑Farnesene	37.595	0.06	D01-27	-8.13	-7.32	-4.59	-4.67	-7.71	-8.97	-8.37	-8.13	-7.34	-7.05	-6.45	-6.41	-6.22	-7.53
31	Humulene (isomer n.s.)	37.848	0.75	D01-28	-6.59	-6.58	-3.75	-3.44	-6.1	-8.37	-6.62	-6.28	-5.92	-6.01	-5.62	-5.24	-5.36	-6.42
32	Tricyclic sesquiterpene (no trivial name)	37.952	0.92																Tentative or unassigned GC–MS signal; docking result retained only as exploratory.
33	β‑Bisabolene	38.069	0.97	D01-29	-8.42	-7.47	-4.55	-4.59	-7.49	-8.97	-8.4	-8.36	-7.24	-7	-6.55	-6.32	-6.32	-7.61
34	(-)‑α‑Panasinsene	38.275	0.2	D01-30	-7.14	-6.21	-4.4	-3.9	-5.86	-7.73	-7.39	-6.37	-5.85	-5.72	-5.12	-5.13	-5.42	-6.99
35	Sesquiterpene (aromadendrene/valencene‑like, tentative)	38.455	0.14																Tentative or unassigned GC–MS signal; docking result retained only as exploratory.
36	Myristicin	38.779	10.83	D01-31	-7.42	-5.81	-2.82	-2.49	-5.59	-6.8	-5.69	-6.65	-5.49	-5.32	-5.93	-5.03	-5.04	-5.67
37	Sesquiterpene (no widely used trivial name)	39.425	0.23																Tentative or unassigned GC–MS signal; docking result retained only as exploratory.
38	Elemicin	40.248	5.49	D01-32	-7.11	-6.29	-3.4	-2.64	-5.74	-7.28	-6.12	-6.66	-5.83	-5.86	-5.96	-5.25	-5.1	-5.64
39	Sesquiterpene alcohol (e.g., globulol/viridiflorol)	40.666	0.07	D01-33	-8.41	-7.12	-4.1	-3.91	-6.67	-7.72	-8.4	-7.47	-6.81	-6.6	-5.72	-6	-6.09	-7.26
40	Alloaromadendrene	40.913	0.66	D01-34	-7.64	-6.27	-3.95	-3.27	-6.42	-7.84	-7.62	-6.98	-6.13	-6.25	-5.73	-5.54	-5.43	-6.67
41	Cadinane‑type sesquiterpene (systematic name)	41.191	0.13	D01-35	-8.04	-6.88	-4.52	-3.8	-6.73	-8.83	-8.54	-7.56	-6.71	-6.54	-6.06	-6	-6	-7.27
42	4,4‑Dimethyl‑3‑(3‑methylbut‑3‑enylidene)‑2‑methylenebicyclo[4.1.0]heptane	41.532	0.31	D01-36	-7.27	-6.44	-4.22	-4.38	-6.44	-8.14	-7.92	-6.91	-6.24	-6.21	-5.97	-5.73	-5.64	-6.92
43	Epiglobulol	41.974	0.07	D01-37	-7.45	-6.62	-4.45	-4.09	-6.43	-8.18	-7.71	-7.18	-6.9	-6.7	-5.92	-5.94	-5.69	-7.19
44	(1R,1aR,2aS,5R,6R,6aS,7aS)‑…‑5‑ol	42.115	0.06																Tentative or unassigned GC–MS signal; compound name unavailable; docking result retained only as exploratory.
45	(1R,2R,4S,6S,7S,8S)‑…‑decan‑4‑ol	42.593	0.27																Tentative or unassigned GC–MS signal; compound name unavailable; docking result retained only as exploratory.
46	(8R,8aS)‑8,8a‑Dimethyl‑2‑(propan‑2‑ylidene)‑1,2,3,7,8,8a‑hexahydronaphthalene	42.702	0.19	D01-38	-7.95	-6.99	-4.16	-3.73	-6.48	-7.91	-7.88	-7.75	-6.5	-6.58	-5.81	-5.39	-5.59	-6.72
47	tau‑Cadinol	43.236	3.84	D01-39	-8.64	-7.55	-4.36	-4.04	-7.07	-8.65	-8.32	-8.22	-6.95	-6.78	-6.5	-6.35	-6.12	-7.38
48	Tricyclo[4.4.0.0(2,7)]dec‑8‑ene‑3‑methanol, α,α,6,8‑tetramethyl‑, stereoisomer	43.464	0.41																Tentative or unassigned GC–MS signal; compound name unavailable; docking result retained only as exploratory.
49	tau‑Cadinol	43.665	0.08	D01-39	-8.64	-7.55	-4.36	-4.04	-7.07	-8.65	-8.32	-8.22	-6.95	-6.78	-6.5	-6.35	-6.12	-7.38
50	β‑Guaiene	44.008	0.32	D01-40	-7.30	-6.71	-3.75	-3.56	-6.13	-7.47	-7.11	-6.98	-6.16	-6.22	-6.5	-5.35	-5.4	-6.88
51	2(1H)Naphthalenone, 3,5,6,7,8,8a‑hexahydro‑4,8a‑dimethyl‑6‑(1‑methylethenyl)‑	44.145	0.05	D01-41	-8.33	-7.2	-4.26	-4.08	-7.05	-8.68	-8.29	-7.87	-6.96	-7.16	-6.18	-6.11	-6.44	-7.51
52	Ishwarol B	44.39	6.11	D01-42	-7.63	-6.65	-4.39	-4.26	-6.8	-7.17	-7.37	-7.01	-6.71	-6.72	-5.71	-5.46	-5.6	-7.14
53	1,5,5‑Trimethyl‑6‑(3‑methyl‑buta‑1,3‑dienyl)‑cyclohexene	44.487	0.15	D01-43	-7.2	-6.75	-3.83	-3.92	-6.08	-7.71	-7.29	-6.8	-5.93	-5.85	-6.36	-5.59	-5.4	-6.6
54	β‑Humulene	44.793	0.12	D01-44	-6.87	-6.47	-3.76	-3.59	-6.45	-7.85	-7.24	-6.37	-6.41	-6.25	-5.5	-5.66	-5.47	-6.95
55	4,4‑Dimethyl‑3‑(3‑methylbut‑3‑enylidene)‑2‑methylenebicyclo[4.1.0]heptane	45.259	0.27	D01-45	-7.17	-6.46	-4.21	-4.38	-6.44	-8.25	-7.91	-6.86	-6.22	-6.2	-5.97	-5.71	-5.52	-6.92
	Diazepam				-8.53
	Buspirone					-9.93
	CP-55940						-9.42	-8.52
	Fluoxetine								-7.83
	Harmine									-7.85
	Selegiline										-7.09
	Zoldipem											-9.12
	Melatonin												-6.75	-7.43
	Ramelteon												-8.32	-8.87
	Suvorexant														-8.78
	CP-376395															-9.17
	Dexamethasone																-8.72
	Eplerenone																	-13
