# Supplementary material for: Integrated Chemical, In Silico, and Functional Neurobehavioral Evaluation of Three Essential Oils in Acute Anxiety- and Depression-Related Mouse Models
Source: Molecules. 2026 Jul 6;31(13):2378. doi: 10.3390/molecules31132378 (PMC13362989; doi:10.3390/molecules31132378)
Supplement: Supplementary file 1 [file molecules-31-02378-s001.zip › Supplementary Table S6. Full docking matrix of the Rosmarinus officinalis essential oil.xlsx]

## Sheet: Sheet1
Supplementary Table S6. Full docking matrix of the Rosmarinus officinalis essential oil
This table presents the complete molecular docking matrix of all annotated GC–MS constituents from the Rosmarinus officinalis essential oil against the selected targets related to anxiety, depression, sleep regulation, and stress response. The matrix includes predicted docking score values (kcal/mol) for GABA-A, 5‑HT1A, CB1, CB2, SERT, MAO‑A, MAO‑B, MT1, MT2, OX2R, CRHR1, GR, and MR, along with r…
					ANXIETY				DEPRESSION			SLEEP				STRESS
N°	Compound	RT (min)	Area (%)	Code	GABA-A	5‑HT1A	CB1	CB2	SERT	MAO‑A	MAO‑B	GABA-A α1	MT1	MT2	OX2R	CRHR1	GR	MR
1	Tricyclene	12.865	0.42	D03-01	-5.33	-4.85	-1.99	-1.96	-4.34	-5.19	-4.97	-4.62	-4.26	-4.24	-3.68	-3.47	-3.98	-5.2
2	α‑Thujene	13.243	0.2	D03-02	-5.57	-4.75	-1.62	-1.7	-4.46	-5.81	-5.04	-5.11	-4.18	-4.03	-4.3	-3.22	-3.83	-4.92
3	α‑Pinene	13.707	7.32	D01-02	-5.33	-4.89	-2.07	-1.9	-4.71	-5.66	-5.29	-4.67	-4.16	-4.29	-3.79	-3.67	-4.22	-5.21
4	Camphene	14.202	4.02	D03-03	-5.66	-5.03	-2.24	-2.16	-4.43	-5.82	-5.29	-4.89	-4.57	-4.31	-4.03	-3.68	-4.01	-5.42
5	Dehydrosabinene / Thujadiene	14.611	0.12	D03-04	-6.03	-5.01	-2.05	-2.07	-4.91	-6.1	-5.47	-5.54	-4.53	-4.3	-4.84	-3.61	-4.33	-5.15
6	β‑Pinene	14.721	4.93	D01-03	-5.35	-4.77	-2.04	-1.96	-4.75	-5.26	-5.13	-4.81	-4.38	-4.35	-3.85	-3.71	-4.21	-5.22
7	1‑Octen‑3‑ol	14.98	0.13	D02-03	-6.34	-5.25	-2.5	-2.12	-4.94	-5.92	-5.05	-5.87	-4.9	-4.7	-5.34	-3.99	-5.05	-5.3
8	3‑Octanone	15.128	0.12	D02-04	-6.31	-4.98	-2.2	-1.94	-4.76	-5.59	-4.72	-5.78	-4.74	-4.46	-4.78	-4.16	-4.79	-5.27
9	β‑Myrcene	15.25	1.39	D01-04	-5.91	-5.35	-2.46	-2.54	-5.16	-6.48	-5.7	-5.77	-5.15	-4.82	-5.58	-4.37	-4.27	-5.2
10	3‑Octanol	15.567	0.05	D02-05	-6.3	-5.15	-2.24	-1.97	-4.95	-5.95	-5.06	-5.98	-5.05	-4.74	-5.02	-3.99	-4.97	-5.32
11	α‑Phellandrene	15.78	0.16	D03-05	-6.27	-5.12	-2.23	-2.29	-4.94	-6.33	-5.6	-5.88	-5.22	-4.75	-5.27	-3.85	-4.38	-5.27
12	α‑Terpinene	15.93	0.04	D03-06	-6.13	-5.14	-2.23	-2.26	-4.89	-6.29	-5.51	-5.81	-5.23	-4.69	-5.27	-3.81	-4.19	-5.21
13	o‑Cymene	16.189	0.07	D03-07	-5.65	-4.78	-2	-1.91	-4.66	-5.75	-5.46	-5.24	-4.33	-4.17	-4.86	-3.38	-3.77	-4.97
14	D‑Limonene	16.307	10.81	D01-05	-6.06	-5.03	-2.06	-2.29	-4.82	-6.17	-5.47	-5.72	-5.01	-4.62	-5.09	-3.72	-4.11	-5.11
15	Eucalyptol	16.365	27.4	D02-06	-5.69	-4.97	-2.2	-2.02	-4.34	-5.35	-5.18	-4.71	-4.72	-4.51	-3.94	-4.31	-4.2	-5.3
16	Phenylacetaldehyde	16.506	0.05	D03-08	-5.81	-4.62	-2.2	-1.55	-4.11	-5.13	-4.25	-5.27	-4.28	-3.93	-4.79	-3.07	-4.09	-4.51
17	γ‑Terpinene	16.749	0.57	D03-09	-6.13	-5.14	-2.23	-2.23	-4.89	-6.29	-5.51	-5.81	-5.22	-4.7	-5.26	-3.81	-4.19	-5.2
18	Thujanol / Cis- or trans-Sabinene hydrate	17.075	0.13	D03-10	-6.56	-5.51	-2.44	-2.47	-5.12	-6.4	-5.63	-6.07	-4.69	-4.83	-4.64	-3.91	-4.87	-5.46
19	Terpinolene	17.222	0.11	D03-11	-5.83	-4.67	-1.94	-2.02	-4.66	-5.96	-5.31	-5.4	-4.73	-4.47	-4.67	-3.41	-3.96	-4.82
20	2‑Carene	17.272	0.1	D03-12	-5.63	-4.55	-1.76	-1.74	-4.61	-5.91	-5.29	-5.04	-4.75	-4.05	-4.24	-3.44	-3.87	-5.11
21	Linalool	17.887	6.75	D03-13	-6.55	-5.68	-2.82	-2.79	-5.46	-7.03	-5.94	-5.91	-5.72	-5.65	-5.46	-4.69	-4.9	-5.84
22	Chrysanthenone	20.638	0.16	D03-14	-5.79	-4.9	-2.61	-1.97	-4.32	-5.84	-5.06	-5.06	-4.27	-4.65	-3.91	-3.9	-4.25	-5.42
23	Camphor	20.9	5.05	D03-15	-5.49	-5.03	-2.83	-2.1	-4.36	-5.11	-5	-4.7	-4.23	-4.73	-3.74	-3.97	-4.24	-5.28
24	Carveol	21.193	0.15	D03-16	-6.87	-5.44	-2.71	-2.56	-5.32	-6.75	-5.82	-6.6	-5.08	-5.03	-5.43	-3.96	-5.75	-5.5
25	1‑Cyclohexylethyl trifluoroacetate (Tiene FLUOR)	21.451	0.36	D03-17	-6.15	-5.51	-5.7	-5.51	-5.15	-5.53	-5.92	-6.19	-5.45	-5.35	-4.7	-5.06	-5.28	-5.03
26	Pinocarvone	21.909	0.97	D03-18	-6.45	-5.3	-2.3	-2.17	-5.06	-5.81	-5.33	-5.35	-4.52	-4.37	-4.18	-3.72	-4.59	-5.68
27	Borneol (endo)	22.942	0.73	D03-19	-6.03	-5.29	-2.6	-2.44	-4.59	-5.23	-5.38	-4.83	-4.44	-5.09	-3.99	-4.16	-4.33	-5.56
28	α‑Phellandren-8-ol	23.115	0.27	D03-20	-6.81	-5.61	-2.89	-2.4	-5.32	-6.95	-5.89	-6.14	-5.3	-5.15	-5.2	-4.33	-4.97	-5.95
29	α‑Pinocamphone / 3‑Pinanone	23.464	0.17	D03-21	-6.33	-5.22	-2.5	-2.28	-4.86	-5.85	-5.36	-5.06	-4.47	-4.55	-4.15	-3.73	-4.87	-5.54
30	Terpinen‑4‑ol	23.673	0.98	D03-22	-6.61	-5.26	-2.81	-2.68	-5.28	-6.27	-5.75	-5.84	-4.98	-4.85	-4.63	-4.16	-4.69	-5.62
31	α‑Terpineol	24.095	16.38	D01-09	-6.95	-5.63	-2.65	-2.41	-5.35	-6.76	-5.76	-5.98	-5.54	-5.48	-5.34	-4.38	-4.55	-5.94
32	Myrtenol	24.133	0.12	D03-23	-6.75	-5.56	-2.58	-2.68	-5.46	-6.26	-5.61	-5.77	-4.81	-5.06	-4.41	-4.32	-5.12	-5.86
33	Borneol (endo)	24.454	0.37	D03-19	-6.03	-5.29	-2.6	-2.44	-4.59	-5.23	-5.38	-4.83	-4.44	-5.09	-3.99	-4.16	-4.33	-5.56
34	(-)-Verbenone	24.584	0.05	D03-24	-6.18	-5.06	-2.61	-2.13	-4.91	-5.79	-5.12	-5.32	-4.29	-4.52	-4	-4.13	-4.46	-5.65
35	Grandlure II (Z)	24.627	0.05	D03-25	-6.72	-5.7	-2.74	-2.45	-5.35	-6.56	-5.8	-6	-5.08	-5.47	-5.02	-4.22	-5.11	-5.9
36	(-)-cis‑Myrtanol	24.818	0.33	D03-26	-6.62	-5.59	-2.71	-2.48	-5.29	-6.46	-6.12	-5.74	-4.95	-5.04	-4.61	-4.11	-5.22	-5.98
37	D‑Carvone	25.272	0.44	D03-27	-7.28	-5.5	-2.58	-2.49	-5.21	-6.71	-5.61	-6.59	-5.14	-4.73	-5.28	-4.24	-5.35	-5.64
38	(S)-Isopiperitenone	26.402	0.07	D03-28	-7.12	-5.47	-2.55	-2.31	-5.02	-6.28	-5.46	-6.41	-4.94	-4.66	-5.19	-3.84	-5.38	-5.11
39	Methyl 3,7-dimethyl‑3,6‑octadienoate	27.075	0.32	D03-29	-7.76	-6.05	-3.46	-3.15	-5.9	-7.11	-6.23	-7.23	-6.1	-5.78	-5.64	-5.35	-5.62	-6.21
40	Bornyl acetate	27.747	4.58	D03-30	-7.1	-6.11	-3.72	-3.52	-5.79	-6.54	-6.31	-6.29	-5.52	-5.56	-4.9	-4.86	-5.52	-6.64
41	α‑Terpinyl acetate	28.859	0.15	D03-31	-7.58	-6.42	-3.72	-3.41	-6.3	-7.71	-6.62	-6.97	-6.39	-6.25	-5.78	-5.81	-5.85	-6.43
42	(3-Isopropenyl‑2‑methylcyclopentyl)methyl acetate	31.82	0.07	D03-32	-8.14	-6.59	-3.92	-3.46	-6.65	-7.83	-6.76	-7.95	-6.49	-6.63	-6.55	-5.8	-5.89	-6.7
43	trans‑Dihydrocarvyl acetate	32.017	0.04	D03-33	-8.01	-6.63	-4.1	-3.39	-6.56	-7.96	-6.72	-7.58	-6.25	-6.27	-6.02	-5.46	-5.86	-6.67
44	β‑Caryophyllene	33.139	0.73	D01-18	-6.97	-6.85	-4.11	-3.56	-6.11	-8.22	-6.66	-6.33	-5.98	-6.24	-5.62	-5.52	-5.32	-6.71
45	α‑Humulene	33.957	0.11	D01-21	-6.59	-6.58	-3.75	-3.45	-6.1	-8.37	-6.62	-6.27	-5.92	-6.01	-5.62	-5.24	-5.36	-6.42
46	Bicyclogermacrene	34.383	0.38	D01-26	-6.21	-6.04	-3.93	-3.41	-5.92	-7.89	-6.53	-5.95	-5.66	-6.01	-5.35	-5.28	-5.1	-6.28
47	β‑Bisabolene	34.469	0.09	D01-29	-8.42	-7.47	-4.55	-4.59	-7.49	-8.97	-8.4	-8.36	-7.24	-7	-6.55	-6.32	-6.32	-7.61
48	Myristicin	35.41	0.28	D01-31	-7.42	-5.81	-2.82	-2.49	-5.59	-6.8	-5.69	-6.65	-5.49	-5.32	-5.93	-5.03	-5.04	-5.67
49	Cembrene	35.538	0.16	D03-34	-9.17	-7.87	-5.77	-5.18	-8.54	-7.32	-5.35	-9.19	-7.92	-7.74	-6.54	-7.77	-7.06	-9.06
50	Germacren‑1‑ol (ent‑germacra‑4(15),5,10(14)-trien‑1β‑ol)	35.651	0.25	D03-35	-8.12	-7.47	-5.12	-4.24	-7.22	-8.43	-8.09	-7.91	-7.2	-7.02	-7	-6.36	-5.64	-7.72
	Diazepam				-8.53
	Buspirone					-9.93
	CP-55940						-9.42	-8.52
	Fluoxetine								-7.83
	Harmine									-7.85
	Selegiline										-7.09
	Zoldipem											-9.12
	Melatonin												-6.75	-7.43
	Ramelteon												-8.32	-8.87
	Suvorexant														-8.78
	CP-376395															-9.17
	Dexamethasone																-8.72
	Eplerenone																	-13
